# Supplementary material for: Smartphone Biosensors for Non-Invasive Drug Monitoring in Saliva
Source: Biosensors (Basel). 2025 Mar 4;15(3):163. doi: 10.3390/bios15030163 (PMC11940247; doi:10.3390/bios15030163)
Supplement: Supplementary file 1 [file biosensors-15-00163-s001.zip]

Archive with 1 entries (1 files):
- biosensors-3377339-supplementary.pdf
